# Supplementary material for: Pharmacologic Ascorbate and DNMT Inhibitors Increase DUOX Expression and Peroxide-Mediated Toxicity in Pancreatic Cancer
Source: Antioxidants (Basel). 2023 Aug 29;12(9):1683. doi: 10.3390/antiox12091683 (PMC10525653; doi:10.3390/antiox12091683)
Supplement: Supplementary file 1 [file antioxidants-12-01683-s001.zip]

Archive with 1 entries (1 files):
- antioxidants-2531259-supplementary.pdf
